# Supplementary material for: Temporal stability and geographical divergence of skin microbiota in a treefrog: insights from microbial communities and volatile secretions
Source: ISME Commun. 2026 May 7;6(1):ycag125. doi: 10.1093/ismeco/ycag125 (PMC13219742; doi:10.1093/ismeco/ycag125)
Supplement: ycag125_Supplemental_Files [file ycag125_supplemental_files.zip]

Archive with 2 entries (2 files):
- Supplemental Material_ycag125.pdf
- Table S1_ycag125.xlsx
