# Supplementary material for: Temporal stability and geographical divergence of skin microbiota in a treefrog: insights from microbial communities and volatile secretions
Source: ISME Commun. 2026 May 7;6(1):ycag125. doi: 10.1093/ismeco/ycag125 (PMC13219742; doi:10.1093/ismeco/ycag125)
Supplement: ycag125_Supplemental_Files [file ycag125_supplemental_files.zip › Table S1_ycag125.xlsx]

## Sheet: Sheet1
Sample ID	Sampling Site	Month	Raw Reads	Clean Reads	Denoised Reads	Merged Reads	Non-chimeric Reads
A1	Lingshui	April	80251	80015	79406	74764	71929
A2	Lingshui	April	80115	79858	79274	75829	74147
A3	Lingshui	April	80190	79957	79196	72607	69361
A4	Lingshui	April	80254	80035	79372	75780	74298
A5	Lingshui	April	79990	79748	79077	74957	72753
A6	Lingshui	April	80109	79909	79327	75645	73534
A7	Lingshui	April	79864	79639	78862	73485	70922
B1	Lingshui	May	79635	79399	78997	76516	75303
B2	Lingshui	May	80115	79878	79350	77530	76391
B3	Lingshui	May	80153	79928	79526	77605	76356
B4	Lingshui	May	80276	80043	79544	77852	76966
B5	Lingshui	May	80335	80093	79696	77648	76426
B6	Lingshui	May	80314	80076	79613	77448	75880
B7	Lingshui	May	79803	79550	79072	76140	74602
C1	Lingshui	June	80133	79887	79450	77630	76406
C2	Lingshui	June	79814	79586	79116	77425	76393
C3	Lingshui	June	80394	80128	79774	78145	77261
C4	Lingshui	June	79944	79728	79228	77582	76644
C5	Lingshui	June	80157	79905	79461	77853	76990
C6	Lingshui	June	79895	79670	79254	77021	75746
C7	Lingshui	June	80251	80007	79426	75869	73354
D1	Lingshui	July	79684	79461	79066	77349	76475
D2	Lingshui	July	80221	79996	79564	77332	76280
D3	Lingshui	July	80223	80019	79659	78217	77480
D4	Lingshui	July	79907	79669	79149	77608	76790
D5	Lingshui	July	79892	79669	79325	77630	76724
D6	Lingshui	July	80295	80074	79715	78016	77066
D7	Lingshui	July	80253	80014	79643	77702	76587
JX001	Jinxiu	July	78146	77930	62395	58519	57938
JX002	Jinxiu	July	112212	111980	105508	102067	100622
JX003	Jinxiu	July	75496	75287	60032	56273	55722
JX004	Jinxiu	July	80245	79998	65082	61111	60406
JX005	Jinxiu	July	80030	79836	62926	60011	59574
JX006	Jinxiu	July	79851	79653	63644	59714	59300
JX007	Jinxiu	July	80243	80039	64249	60869	60332
SL001	Shanglin	July	79905	79690	73990	72804	71918
SL002	Shanglin	July	79980	79749	72924	71882	70634
SL003	Shanglin	July	40451	40322	38287	37691	37106
SL004	Shanglin	July	79899	79672	74019	73117	72464
SL005	Shanglin	July	46292	46157	43798	43163	42651
SL006	Shanglin	July	72886	72716	67199	66255	65504
SL007	Shanglin	July	80014	79804	79497	78540	78021
